# Supplementary material for: Catwalk: Leopards Persist at Moderate Densities While Exhibiting Temporal Segregation From Humans in Telangana's Boath Range
Source: Ecol Evol. 2026 Jul 14;16(7):e73987. doi: 10.1002/ece3.73987 (PMC13368404; doi:10.1002/ece3.73987)
Supplement: Supplementary file 1 — Data S1: Supporting Information. [file ECE3-16-e73987-s001.xlsx]

## Sheet: TRAP_LOCATIONS
trapID	x	y
1	833580	2.14309e+06
2	835069	2.14512e+06
3	835561	2.14482e+06
4	837554	2.1471e+06
5	844869	2.15101e+06
6	843503	2.13895e+06
7	842999	2.15083e+06
8	840240	2.15085e+06
9	842363	2.15215e+06
10	835166	2.14427e+06
11	835746	2.14283e+06
12	837020	2.14528e+06
13	841611	2.13885e+06
14	832199	2.1439e+06
15	845134	2.14615e+06
16	835208	2.146e+06
17	835039	2.14832e+06
18	838149	2.13944e+06
19	834145	2.14118e+06
20	834038	2.14025e+06
21	833248	2.13931e+06
22	839846	2.14984e+06
23	841014	2.14994e+06
24	842991	2.14829e+06
26	843769	2.14635e+06
27	842330	2.14618e+06
28	840215	2.14709e+06
29	838650	2.14697e+06
30	839784	2.13921e+06
31	839514	2.15135e+06
32	838194	2.15169e+06
33	837099	2.15117e+06
34	836259	2.15006e+06
35	835564	2.14917e+06
36	835279	2.14701e+06
37	839175	2.14806e+06

## Sheet: LEFT_CAPTURE
Session	ID	Occasion	TrapID
1	L1_F	21	1
1	L2_M	12	2
1	L3_F	11	32
1	L3_F	26	5
1	L4_M	4	10
1	L4_M	6	10
1	L4_M	7	15
1	L4_M	12	32
1	L4_M	15	31
1	L4_M	16	31
1	L4_M	19	33
1	L4_M	20	17
1	L4_M	22	33
1	L4_M	24	37
1	L5_M	15	35
1	L6_F	24	34

## Sheet: RIGHT_CAPTURE
Session	ID	Occasion	trapID
1	L1_F	35	1
1	L2_M	23	2
1	L3_M	20	5
1	L3_M	33	15
1	L3_M	20	17
1	L3_M	15	31
1	L3_M	19	32
1	L3_M	26	35
1	L4_U	22	7
1	L5_F	27	17
1	L5_F	35	32
1	L5_F	1	35
1	L5_F	27	35
1	L6_U	26	37

## Sheet: Camera Detections
Cam.Id	CAM_Time	Species	Time
3	00:00:12	blank	0.000138889
17	00:00:18	blank	0.000208333
36	00:00:22	blank	0.00025463
2	00:00:26	blank	0.000300926
11	00:00:31	blank	0.000358796
26	00:00:34	blank	0.000393519
19	00:02:16	hare	0.00157407
11	00:04:19	blank	0.00299768
15	00:04:34	palm_civet	0.0031713
27	00:05:26	nilgai	0.00377315
26	00:06:38	blank	0.00460648
5	00:06:56	blank	0.00481482
15	00:07:06	porcupine	0.00493056
16	00:07:08	blank	0.0049537
32	00:07:14	wild_boar	0.00502315
14	00:07:26	hare	0.00516204
9	00:09:16	blank	0.00643519
33	00:09:18	hare	0.00645833
13	00:09:32	palm_civet	0.00662037
3	00:09:42	blank	0.00673611
36	00:10:28	blank	0.00726852
32	00:10:52	porcupine	0.0075463
26	00:12:40	blank	0.0087963
16	00:12:46	blank	0.00886574
29	00:13:04	wolf	0.00907407
24	00:13:05	indian_fox	0.00908565
9	00:13:42	blank	0.00951389
6	00:14:04	porcupine	0.00976852
14	00:14:12	hare	0.00986111
15	00:14:30	leopard_male	0.0100694
5	00:15:56	blank	0.0110648
16	00:16:50	blank	0.0116898
9	00:17:36	blank	0.0122222
13	00:17:38	palm_civet	0.0122454
31	00:17:46	wild_boar	0.012338
11	00:18:04	blank	0.0125463
31	00:18:14	nilgai	0.012662
3	00:18:22	blank	0.0127546
15	00:18:22	porcupine	0.0127546
19	00:18:24	wild_boar	0.0127778
26	00:18:32	blank	0.0128704
5	00:19:22	blank	0.0134491
34	00:19:26	hare	0.0134954
36	00:20:08	blank	0.0139815
34	00:21:54	porcupine	0.0152083
15	00:23:14	hare	0.0161343
11	00:23:16	blank	0.0161574
32	00:23:36	human	0.0163889
5	00:24:12	blank	0.0168056
36	00:24:30	blank	0.0170139
26	00:24:34	blank	0.0170602
28	00:26:56	wolf	0.0187037
5	00:27:00	wild_boar	0.01875
3	00:27:40	blank	0.019213
11	00:29:27	blank	0.0204514
16	00:30:44	blank	0.0213426
26	00:30:46	blank	0.0213657
12	00:31:03	blank	0.0215625
3	00:31:14	blank	0.0216898
1	00:32:50	hare	0.0228009
36	00:33:28	wild_boar	0.0232407
16	00:34:36	blank	0.0240278
35	00:34:56	nilgai	0.0242593
9	00:35:20	blank	0.024537
36	00:35:42	wolf	0.0247917
11	00:36:22	blank	0.0252546
10	00:36:31	porcupine	0.0253588
26	00:36:56	blank	0.0256481
9	00:37:10	hare	0.0258102
3	00:37:20	blank	0.0259259
34	00:39:34	wild_boar	0.0274769
16	00:40:02	blank	0.0278009
26	00:40:22	blank	0.0280324
37	00:40:42	porcupine	0.0282639
2	00:42:22	sloth_bear	0.0294213
7	00:43:02	leopard_unid	0.0298843
13	00:43:26	porcupine	0.030162
11	00:43:29	blank	0.0301968
16	00:44:16	blank	0.0307407
5	00:44:20	wild_boar	0.030787
22	00:44:44	porcupine	0.0310648
14	00:45:04	hare	0.0312963
36	00:45:48	porcupine	0.0318056
26	00:45:58	blank	0.0319213
5	00:46:48	blank	0.0325
36	00:46:50	wolf	0.0325231
2	00:46:52	sloth_bear	0.0325463
11	00:47:17	blank	0.0328356
3	00:48:32	blank	0.0337037
26	00:50:24	blank	0.035
11	00:51:55	blank	0.0360532
32	00:52:40	porcupine	0.0365741
16	00:53:14	blank	0.0369676
2	00:53:38	sloth_bear	0.0372454
3	00:53:50	blank	0.0373843
29	00:54:54	wolf	0.038125
19	00:55:08	porcupine	0.038287
26	00:56:32	blank	0.0392593
22	00:57:22	wild_boar	0.039838
32	00:59:10	wild_boar	0.041088
2	00:59:30	sloth_bear	0.0413194
13	00:59:32	palm_civet	0.0413426
5	01:00:20	blank	0.0418981
30	01:00:30	bird	0.0420139
1	01:00:38	nilgai	0.0421065
9	01:01:24	blank	0.0426389
28	01:02:24	wolf	0.0433333
26	01:02:30	blank	0.0434028
36	01:03:38	blank	0.0441898
16	01:04:40	blank	0.0449074
30	01:04:56	bird	0.0450926
32	01:05:40	wild_boar	0.0456019
26	01:06:58	blank	0.0465046
3	01:07:18	blank	0.0467361
10	01:08:57	porcupine	0.0478819
32	01:10:40	wild_boar	0.0490741
6	01:11:38	wild_boar	0.0497454
16	01:11:50	blank	0.0498843
26	01:12:48	blank	0.0505556
9	01:12:50	hare	0.0505787
9	01:13:14	blank	0.0508565
30	01:15:10	porcupine	0.0521991
16	01:15:22	blank	0.052338
26	01:15:36	blank	0.0525
3	01:17:08	blank	0.0535648
26	01:18:50	blank	0.0547454
5	01:19:02	wild_boar	0.0548843
5	01:19:26	blank	0.055162
4	01:21:04	wolf	0.0562963
23	01:21:44	blank	0.0567593
30	01:21:48	sambar	0.0568056
26	01:21:50	blank	0.0568287
26	01:24:50	blank	0.058912
16	01:26:06	blank	0.0597917
8	01:26:12	porcupine	0.0598611
26	01:27:50	blank	0.0609954
3	01:28:32	blank	0.0614815
13	01:28:56	palm_civet	0.0617593
33	01:31:24	nilgai	0.0634722
3	01:31:42	blank	0.0636806
9	01:32:38	blank	0.0643287
5	01:33:56	wild_boar	0.0652315
26	01:33:58	blank	0.0652546
5	01:34:58	blank	0.0659491
3	01:35:28	blank	0.0662963
9	01:35:28	blank	0.0662963
16	01:36:48	blank	0.0672222
10	01:36:56	wild_boar	0.0673148
2	01:37:54	hare	0.0679861
5	01:38:08	wild_boar	0.0681481
13	01:38:32	palm_civet	0.0684259
26	01:39:52	blank	0.0693519
9	01:41:22	blank	0.0703935
14	01:41:30	blank	0.0704861
8	01:41:52	sloth_bear	0.0707407
9	01:42:42	wild_boar	0.0713194
19	01:42:42	wild_boar	0.0713194
6	01:43:02	porcupine	0.0715509
14	01:44:56	blank	0.0728704
16	01:46:30	blank	0.0739583
26	01:46:54	blank	0.0742361
36	01:47:40	blank	0.0747685
32	01:47:52	jungle_cat	0.0749074
6	01:51:08	porcupine	0.0771759
32	01:52:16	jungle_cat	0.077963
3	01:52:42	blank	0.0782639
15	01:53:04	jungle_cat	0.0785185
37	01:55:24	porcupine	0.0801389
5	01:55:58	wild_boar	0.0805324
37	01:56:56	wild_boar	0.0812037
16	01:57:12	blank	0.0813889
16	01:57:12	nilgai	0.0813889
3	01:57:36	blank	0.0816667
26	01:57:40	blank	0.081713
9	01:58:56	jungle_cat	0.0825926
26	02:01:02	blank	0.0840509
32	02:01:24	hare	0.0843056
16	02:02:12	blank	0.0848611
5	02:02:24	wild_boar	0.085
5	02:02:46	blank	0.0852546
2	02:02:52	hare	0.0853241
3	02:03:56	blank	0.0860648
5	02:04:56	hare	0.0867593
16	02:06:24	blank	0.0877778
32	02:06:52	bird	0.0881019
26	02:07:06	blank	0.0882639
3	02:07:32	blank	0.0885648
6	02:08:14	porcupine	0.0890509
26	02:09:22	blank	0.089838
3	02:11:02	blank	0.0909954
27	02:11:52	nilgai	0.0915741
32	02:12:32	small_indian_civet	0.092037
33	02:12:58	nilgai	0.092338
26	02:13:04	blank	0.0924074
33	02:14:44	hare	0.0935648
10	02:15:02	porcupine	0.0937731
14	02:15:16	hare	0.0939352
36	02:16:20	hare	0.0946759
2	02:17:00	hare	0.0951389
3	02:17:48	blank	0.0956944
16	02:18:38	blank	0.0962731
5	02:19:02	wild_boar	0.0965509
26	02:19:08	blank	0.0966204
9	02:19:42	hare	0.0970139
26	02:21:14	blank	0.0980787
33	02:21:20	hare	0.0981481
29	02:21:30	wolf	0.0982639
19	02:21:58	wild_boar	0.098588
9	02:23:14	blank	0.0994676
14	02:23:48	sloth_bear	0.0998611
37	02:24:10	wild_boar	0.100116
3	02:24:54	blank	0.100625
5	02:26:30	wild_boar	0.101736
26	02:27:16	blank	0.102269
2	02:28:16	sloth_bear	0.102963
16	02:29:22	blank	0.103727
32	02:30:30	human	0.104514
26	02:31:20	blank	0.105093
32	02:31:26	porcupine	0.105162
16	02:32:20	blank	0.105787
37	02:32:32	porcupine	0.105926
19	02:32:36	wild_boar	0.105972
32	02:33:00	jungle_cat	0.10625
36	02:35:16	blank	0.107824
15	02:36:44	hare	0.108843
3	02:36:54	blank	0.108958
14	02:37:00	hare	0.109028
35	02:37:12	leopard_female	0.109167
26	02:37:24	blank	0.109306
10	02:38:32	porcupine	0.110093
5	02:39:16	wild_boar	0.110602
24	02:42:00	wild_boar	0.1125
3	02:42:16	blank	0.112685
24	02:43:02	nilgai	0.113218
19	02:43:06	hare	0.113264
26	02:45:10	blank	0.114699
3	02:45:22	blank	0.114838
30	02:45:50	porcupine	0.115162
28	02:46:34	wild_boar	0.115671
33	02:47:58	wild_boar	0.116644
3	02:48:20	blank	0.116898
26	02:49:28	blank	0.117685
33	02:49:58	wild_boar	0.118032
37	02:52:02	nilgai	0.119468
22	02:52:26	porcupine	0.119745
10	02:54:32	porcupine	0.121204
26	02:55:32	blank	0.121898
1	02:56:36	hare	0.122639
1	02:56:54	nilgai	0.122847
9	02:58:12	nilgai	0.12375
5	02:58:26	wild_boar	0.123912
3	02:59:40	blank	0.124769
13	02:59:58	porcupine	0.124977
32	03:00:34	porcupine	0.125394
35	03:01:06	nilgai	0.125764
26	03:01:38	blank	0.126134
15	03:02:42	porcupine	0.126875
14	03:04:26	jungle_cat	0.128079
1	03:05:02	nilgai	0.128495
33	03:05:38	hare	0.128912
5	03:06:08	wild_boar	0.129259
26	03:06:12	blank	0.129306
14	03:07:56	jungle_cat	0.130509
1	03:08:20	hare	0.130787
3	03:09:24	blank	0.131528
5	03:10:58	hare	0.132616
10	03:11:57	wild_boar	0.133299
17	03:12:32	sloth_bear	0.133704
26	03:13:42	blank	0.134514
9	03:13:54	hare	0.134653
34	03:15:00	hare	0.135417
1	03:15:48	hare	0.135972
19	03:16:58	blank	0.136782
36	03:18:38	blank	0.13794
5	03:19:10	hare	0.13831
26	03:19:44	blank	0.138704
3	03:20:38	blank	0.139329
1	03:21:14	hare	0.139745
5	03:22:16	wild_boar	0.140463
34	03:22:16	leopard_female	0.140463
26	03:25:56	blank	0.143009
34	03:29:04	hare	0.145185
5	03:29:32	hare	0.145509
21	03:29:50	blank	0.145718
3	03:31:28	blank	0.146852
30	03:31:38	porcupine	0.146968
26	03:32:02	blank	0.147245
32	03:32:18	nilgai	0.147431
19	03:33:22	hare	0.148171
16	03:34:04	blank	0.148657
3	03:34:08	blank	0.148704
33	03:35:38	nilgai	0.149745
26	03:35:44	blank	0.149815
37	03:36:00	leopard_unid	0.15
5	03:36:42	hare	0.150486
26	03:38:02	blank	0.151412
32	03:38:14	hare	0.151551
1	03:39:14	leopard_female	0.152245
3	03:39:44	blank	0.152593
20	03:41:18	nilgai	0.153681
27	03:41:42	wild_boar	0.153958
26	03:41:48	blank	0.154028
37	03:42:24	wild_boar	0.154444
33	03:42:52	hare	0.154769
1	03:42:54	hare	0.154792
27	03:43:14	blank	0.155023
2	03:43:26	hare	0.155162
18	03:43:26	wild_boar	0.155162
26	03:44:08	blank	0.155648
30	03:44:52	porcupine	0.156157
3	03:45:14	blank	0.156412
26	03:47:50	blank	0.158218
16	03:47:56	blank	0.158287
15	03:48:30	porcupine	0.158681
3	03:49:30	blank	0.159375
26	03:50:12	blank	0.159861
7	03:51:36	wild_boar	0.160833
27	03:52:48	blank	0.161667
37	03:53:06	wild_boar	0.161875
16	03:53:18	blank	0.162014
26	03:53:42	blank	0.162292
26	03:56:14	blank	0.164051
30	03:56:18	porcupine	0.164097
1	03:56:26	nilgai	0.16419
5	03:58:00	wild_boar	0.165278
1	03:58:34	hare	0.165671
3	03:58:50	blank	0.165856
26	03:59:36	blank	0.166389
9	03:59:52	blank	0.166574
14	03:59:54	hare	0.166597
16	04:01:20	blank	0.167593
3	04:01:42	blank	0.167847
28	04:02:04	wild_boar	0.168102
26	04:02:16	blank	0.168241
23	04:02:18	blank	0.168264
30	04:02:50	porcupine	0.168634
36	04:04:28	blank	0.169769
17	04:04:46	wild_boar	0.169977
26	04:05:34	blank	0.170532
3	04:05:40	blank	0.170602
30	04:06:50	sloth_bear	0.171412
31	04:07:08	palm_civet	0.17162
16	04:07:20	blank	0.171759
26	04:08:08	blank	0.172315
31	04:08:08	leopard_male	0.172315
15	04:08:44	porcupine	0.172731
23	04:09:10	blank	0.173032
3	04:09:40	blank	0.17338
5	04:10:46	wild_boar	0.174144
26	04:11:26	blank	0.174606
19	04:12:26	hare	0.175301
32	04:12:36	wild_boar	0.175417
33	04:12:40	blank	0.175463
26	04:15:08	blank	0.177176
3	04:15:10	blank	0.177199
16	04:15:10	blank	0.177199
5	04:15:14	hare	0.177245
15	04:15:16	porcupine	0.177269
5	04:15:30	wild_boar	0.177431
14	04:16:06	hare	0.177847
16	04:19:08	blank	0.179954
3	04:20:28	blank	0.18088
26	04:20:28	blank	0.18088
2	04:20:56	porcupine	0.181204
6	04:23:14	rhesus_macaque	0.182801
30	04:24:56	porcupine	0.183981
14	04:25:30	jungle_cat	0.184375
8	04:25:40	wild_boar	0.184491
8	04:26:00	blank	0.184722
23	04:26:00	stray_dog	0.184722
3	04:26:08	blank	0.184815
26	04:26:30	blank	0.185069
8	04:27:22	nilgai	0.185671
9	04:29:40	hare	0.187269
16	04:29:42	blank	0.187292
37	04:30:02	wild_boar	0.187523
37	04:31:06	blank	0.188264
3	04:31:18	blank	0.188403
7	04:32:00	wild_boar	0.188889
26	04:32:34	blank	0.189282
7	04:33:02	blank	0.189606
15	04:34:08	hare	0.19037
3	04:36:52	blank	0.192269
1	04:37:00	porcupine	0.192361
2	04:37:06	wild_boar	0.192431
9	04:38:20	hare	0.193287
26	04:38:26	blank	0.193356
15	04:39:20	porcupine	0.193981
3	04:43:12	blank	0.196667
26	04:43:16	blank	0.196713
14	04:44:36	blank	0.197639
30	04:44:48	porcupine	0.197778
16	04:45:10	blank	0.198032
3	04:47:38	blank	0.199745
28	04:48:04	porcupine	0.200046
36	04:49:08	blank	0.200787
1	04:49:18	sloth_bear	0.200903
26	04:49:18	blank	0.200903
19	04:50:22	hare	0.201644
16	04:50:40	jungle_cat	0.201852
3	04:52:34	blank	0.203171
2	04:52:38	blank	0.203218
5	04:53:40	wild_boar	0.203935
26	04:55:26	blank	0.205162
15	04:56:16	porcupine	0.205741
32	04:57:22	blank	0.206505
15	04:58:42	porcupine	0.207431
16	04:59:00	blank	0.207639
30	04:59:02	blank	0.207662
13	05:00:46	palm_civet	0.208866
26	05:01:24	blank	0.209306
9	05:02:28	hare	0.210046
10	05:04:00	leopard_male	0.211111
10	05:04:05	porcupine	0.211169
13	05:06:36	porcupine	0.212917
33	05:07:04	hare	0.213241
26	05:07:26	blank	0.213495
23	05:09:12	blank	0.214722
10	05:09:25	porcupine	0.214873
16	05:09:26	blank	0.214884
35	05:09:38	wild_boar	0.215023
5	05:10:34	wild_boar	0.215671
19	05:11:26	hare	0.216273
28	05:13:24	porcupine	0.217639
26	05:13:32	blank	0.217731
33	05:15:26	nilgai	0.219051
30	05:15:48	porcupine	0.219306
9	05:15:52	hare	0.219352
33	05:16:28	wild_boar	0.219769
14	05:17:20	hare	0.22037
9	05:18:48	blank	0.221389
37	05:19:02	jungle_cat	0.221551
26	05:19:34	blank	0.221921
13	05:20:04	palm_civet	0.222269
9	05:21:38	blank	0.223356
21	05:22:36	blank	0.224028
11	05:22:56	blank	0.224259
23	05:23:06	blank	0.224375
5	05:24:16	wild_boar	0.225185
16	05:24:18	blank	0.225208
13	05:25:02	palm_civet	0.225718
26	05:25:26	blank	0.225995
33	05:25:48	indian_fox	0.22625
23	05:26:48	blank	0.226944
9	05:27:00	sloth_bear	0.227083
32	05:28:34	blank	0.228171
23	05:29:18	blank	0.228681
36	05:30:28	blank	0.229491
26	05:31:26	blank	0.230162
9	05:32:26	wild_boar	0.230856
23	05:32:42	blank	0.231042
27	05:32:42	blank	0.231042
5	05:34:00	leopard_male	0.231944
27	05:34:04	wild_boar	0.231991
27	05:34:40	nilgai	0.232407
5	05:34:50	wild_boar	0.232523
11	05:35:51	blank	0.233229
35	05:35:52	wild_boar	0.233241
14	05:36:56	hare	0.233981
14	05:37:26	blank	0.234329
16	05:38:22	blank	0.234977
26	05:38:22	blank	0.234977
13	05:38:32	palm_civet	0.235093
26	05:40:28	blank	0.236435
23	05:40:46	blank	0.236644
2	05:41:12	blank	0.236944
28	05:41:18	porcupine	0.237014
34	05:43:24	jungle_cat	0.238472
34	05:43:44	blank	0.238704
16	05:43:56	blank	0.238843
31	05:45:38	sloth_bear	0.240023
26	05:46:20	blank	0.240509
33	05:46:38	hare	0.240718
16	05:46:40	blank	0.240741
35	05:48:30	leopard_male	0.242014
32	05:48:32	nilgai	0.242037
5	05:49:20	wild_boar	0.242593
18	05:49:24	blank	0.242639
19	05:49:50	hare	0.24294
12	05:50:58	wild_boar	0.243727
16	05:51:26	blank	0.244051
15	05:51:30	palm_civet	0.244097
26	05:52:12	blank	0.244583
21	05:53:58	blank	0.24581
26	05:54:22	blank	0.246088
11	05:54:26	blank	0.246134
34	05:55:02	hare	0.246551
34	05:55:24	blank	0.246806
32	05:55:30	nilgai	0.246875
9	05:56:22	wild_boar	0.247477
28	05:56:32	nilgai	0.247593
32	05:57:30	nilgai	0.248264
20	05:58:10	wild_boar	0.248727
26	05:58:12	blank	0.24875
37	05:58:52	wild_boar	0.249213
2	05:59:26	blank	0.249606
26	06:00:14	blank	0.250162
14	06:01:02	hare	0.250718
12	06:01:04	human	0.250741
32	06:03:30	jungle_cat	0.252431
26	06:04:14	blank	0.25294
16	06:04:40	blank	0.253241
31	06:04:42	leopard_male	0.253264
28	06:04:48	porcupine	0.253333
35	06:05:40	wild_boar	0.253935
32	06:06:24	nilgai	0.254444
14	06:07:50	hare	0.25544
9	06:08:42	nilgai	0.256042
26	06:10:04	blank	0.256991
17	06:11:04	blank	0.257685
37	06:12:22	blank	0.258588
37	06:12:24	hare	0.258611
8	06:13:26	nilgai	0.259329
33	06:13:36	human	0.259444
37	06:14:32	nilgai	0.260093
11	06:14:39	blank	0.260174
36	06:14:46	blank	0.260255
26	06:16:02	blank	0.261134
16	06:16:24	blank	0.261389
5	06:17:10	wild_boar	0.261921
11	06:17:28	blank	0.26213
2	06:17:38	wild_boar	0.262245
27	06:18:46	nilgai	0.263032
5	06:20:34	wild_boar	0.264282
11	06:21:22	blank	0.264838
26	06:22:00	blank	0.265278
5	06:22:26	hare	0.265579
2	06:22:28	leopard_male	0.265602
5	06:22:54	wild_boar	0.265903
35	06:23:20	leopard_male	0.266204
8	06:23:38	nilgai	0.266412
3	06:23:58	bird	0.266644
27	06:24:20	wild_boar	0.266898
37	06:24:58	hare	0.267338
5	06:25:06	wild_boar	0.267431
19	06:25:36	wild_boar	0.267778
2	06:27:52	blank	0.269352
37	06:27:58	hare	0.269421
26	06:28:00	blank	0.269444
16	06:28:50	blank	0.270023
34	06:29:00	dhole	0.270139
5	06:29:36	wild_boar	0.270556
35	06:31:28	wild_boar	0.271852
16	06:31:32	blank	0.271898
26	06:34:00	blank	0.273611
34	06:35:38	jungle_cat	0.274745
16	06:36:26	blank	0.275301
8	06:38:24	nilgai	0.276667
7	06:39:30	peafowl	0.277431
30	06:39:32	ruddy_mongoose	0.277454
37	06:39:34	wild_boar	0.277477
9	06:39:56	blank	0.277731
26	06:40:00	blank	0.277778
37	06:41:20	jungle_cat	0.278704
14	06:42:56	blank	0.279815
30	06:42:56	ruddy_mongoose	0.279815
16	06:43:26	blank	0.280162
15	06:43:42	wild_boar	0.280347
11	06:44:12	blank	0.280694
14	06:44:18	nilgai	0.280764
9	06:47:44	blank	0.283148
17	06:48:10	blank	0.283449
5	06:49:14	wild_boar	0.28419
5	06:49:20	blank	0.284259
17	06:50:58	blank	0.285394
1	06:51:52	rhesus_macaque	0.286019
7	06:52:24	peafowl	0.286389
7	06:52:30	blank	0.286458
10	06:52:44	wild_boar	0.28662
7	06:52:46	langur	0.286644
37	06:55:00	nilgai	0.288194
37	06:55:14	blank	0.288356
15	06:57:52	human	0.290185
4	06:59:44	wild_boar	0.291481
8	07:00:30	nilgai	0.292014
17	07:01:50	leopard_female	0.29294
13	07:02:14	bird	0.293218
8	07:02:54	blank	0.293681
20	07:03:00	nilgai	0.29375
20	07:03:16	blank	0.293935
23	07:04:24	blank	0.294722
11	07:04:36	blank	0.294861
21	07:05:44	blank	0.295648
24	07:06:08	livestock	0.295926
22	07:07:46	human	0.29706
11	07:08:44	blank	0.297731
9	07:13:42	nilgai	0.301181
9	07:13:46	blank	0.301227
23	07:14:10	human	0.301505
15	07:14:38	wolf	0.301829
27	07:14:56	nilgai	0.302037
8	07:18:46	nilgai	0.304699
17	07:19:00	wolf	0.304861
5	07:19:22	stray_dog	0.305116
5	07:19:24	blank	0.305139
32	07:19:50	chital	0.30544
32	07:19:58	blank	0.305532
23	07:21:10	blank	0.306366
19	07:21:42	blank	0.306736
6	07:22:16	wild_boar	0.30713
6	07:22:20	blank	0.307176
19	07:23:50	blank	0.308218
31	07:24:36	nilgai	0.30875
31	07:24:54	blank	0.308958
17	07:25:40	nilgai	0.309491
5	07:27:04	human	0.310463
1	07:27:08	nilgai	0.310509
9	07:29:56	wild_boar	0.312454
23	07:31:28	blank	0.313519
24	07:33:12	wild_boar	0.314722
24	07:35:53	wild_boar	0.316586
24	07:38:55	wild_boar	0.318692
20	07:39:04	nilgai	0.318796
3	07:39:12	blank	0.318889
8	07:39:38	nilgai	0.31919
23	07:40:42	blank	0.319931
32	07:41:36	leopard_female	0.320556
32	07:41:44	blank	0.320648
16	07:42:04	nilgai	0.32088
4	07:42:22	chousingha	0.321088
23	07:43:00	human	0.321528
23	07:43:06	blank	0.321597
24	07:43:11	blank	0.321655
8	07:43:38	nilgai	0.321968
29	07:46:59	wild_boar	0.324294
5	07:47:28	wild_boar	0.32463
5	07:47:34	blank	0.324699
6	07:47:42	nilgai	0.324792
28	07:49:18	stray_dog	0.325903
3	07:49:22	blank	0.325949
14	07:49:22	wolf	0.325949
14	07:49:44	blank	0.326204
23	07:50:06	stray_dog	0.326458
13	07:50:14	bird	0.326551
28	07:50:32	nilgai	0.326759
28	07:50:38	wild_boar	0.326829
28	07:51:08	livestock	0.327176
7	07:51:22	wild_boar	0.327338
1	07:53:18	grey_mongoose	0.328681
13	07:54:22	bird	0.329421
33	07:54:32	stray_dog	0.329537
23	07:54:36	human	0.329583
23	07:54:36	stray_dog	0.329583
23	07:54:56	blank	0.329815
33	07:55:20	blank	0.330093
30	07:56:16	nilgai	0.330741
6	07:56:26	human	0.330856
3	07:56:40	blank	0.331019
27	07:56:42	livestock	0.331042
10	07:57:00	nilgai	0.33125
5	07:57:04	blank	0.331296
5	07:58:08	rhesus_macaque	0.332037
21	07:59:36	wild_boar	0.333056
21	07:59:42	blank	0.333125
15	07:59:46	wild_boar	0.333171
22	07:59:50	human	0.333218
23	08:02:38	blank	0.335162
3	08:03:02	blank	0.33544
33	08:03:04	stray_dog	0.335463
33	08:03:06	blank	0.335486
31	08:03:08	nilgai	0.335509
31	08:03:14	wild_boar	0.335579
21	08:03:28	wild_boar	0.335741
21	08:03:30	blank	0.335764
32	08:05:02	human	0.336829
32	08:05:04	blank	0.336852
13	08:05:14	nilgai	0.336968
21	08:05:44	blank	0.337315
34	08:06:48	langur	0.338056
23	08:07:08	human	0.338287
13	08:08:54	nilgai	0.339514
8	08:09:42	nilgai	0.340069
23	08:12:06	human	0.341736
23	08:12:08	blank	0.341759
23	08:12:12	stray_dog	0.341806
13	08:12:40	nilgai	0.34213
1	08:13:28	nilgai	0.342685
3	08:13:46	blank	0.342894
36	08:14:40	livestock	0.343519
16	08:16:08	livestock	0.344537
16	08:16:16	blank	0.34463
23	08:16:50	human	0.345023
28	08:16:52	nilgai	0.345046
9	08:17:02	wild_boar	0.345162
9	08:17:04	blank	0.345185
33	08:17:42	stray_dog	0.345625
14	08:18:20	nilgai	0.346065
23	08:19:10	human	0.346644
5	08:19:16	rhesus_macaque	0.346713
33	08:22:10	stray_dog	0.348727
22	08:23:58	blank	0.349977
28	08:25:40	wild_boar	0.351157
3	08:26:12	blank	0.351528
23	08:26:54	human	0.352014
32	08:27:04	blank	0.35213
14	08:28:04	nilgai	0.352824
2	08:28:20	human	0.353009
23	08:29:10	blank	0.353588
7	08:29:16	blank	0.353657
33	08:30:38	langur	0.354606
24	08:30:45	stray_dog	0.354687
30	08:30:46	bird	0.354699
33	08:31:08	blank	0.354954
32	08:31:14	stray_dog	0.355023
5	08:31:26	wild_boar	0.355162
5	08:31:56	blank	0.355509
24	08:31:56	blank	0.355509
23	08:32:38	stray_dog	0.355995
23	08:34:24	blank	0.357222
23	08:35:18	stray_dog	0.357847
21	08:35:20	chousingha	0.35787
32	08:35:38	stray_dog	0.358079
23	08:36:38	human	0.358773
29	08:36:51	nilgai	0.358924
3	08:37:12	blank	0.359167
30	08:37:20	palm_squirrrel	0.359259
23	08:38:32	blank	0.360093
22	08:38:50	wild_boar	0.360301
30	08:39:16	sloth_bear	0.360602
23	08:40:06	stray_dog	0.361181
30	08:40:48	blank	0.361667
23	08:41:36	human	0.362222
2	08:42:26	human	0.362801
33	08:42:40	livestock	0.362963
3	08:43:26	blank	0.363495
23	08:44:10	blank	0.364005
15	08:44:56	chousingha	0.364537
29	08:45:57	nilgai	0.365243
23	08:46:42	human	0.365764
1	08:48:12	nilgai	0.366806
29	08:48:38	nilgai	0.367106
24	08:50:04	langur	0.368102
13	08:50:32	bird	0.368426
23	08:50:38	stray_dog	0.368495
1	08:51:54	nilgai	0.369375
22	08:51:58	peafowl	0.369421
28	08:52:18	nilgai	0.369653
23	08:52:48	blank	0.37
31	08:53:22	nilgai	0.370394
8	08:53:24	nilgai	0.370417
3	08:53:38	blank	0.370579
30	08:54:42	bird	0.371319
32	08:54:46	stray_dog	0.371366
8	08:54:52	blank	0.371435
23	08:54:56	human	0.371481
30	08:57:14	ruddy_mongoose	0.373079
3	08:57:34	blank	0.37331
8	08:57:58	nilgai	0.373588
8	08:58:02	blank	0.373634
30	08:58:24	blank	0.373889
3	09:00:18	blank	0.375208
32	09:02:06	nilgai	0.376458
9	09:03:04	blank	0.37713
14	09:03:24	blank	0.377361
30	09:05:36	bird	0.378889
3	09:05:38	blank	0.378912
23	09:06:08	blank	0.379259
23	09:06:42	human	0.379653
2	09:06:52	human	0.379769
23	09:07:14	stray_dog	0.380023
32	09:07:24	blank	0.380139
9	09:07:38	blank	0.380301
32	09:07:56	human	0.380509
3	09:08:32	blank	0.380926
36	09:08:56	blank	0.381204
19	09:09:56	nilgai	0.381898
19	09:10:10	blank	0.38206
23	09:10:40	blank	0.382407
30	09:10:56	blank	0.382593
14	09:10:58	rhesus_macaque	0.382616
3	09:11:14	blank	0.382801
30	09:11:24	bird	0.382917
14	09:13:40	rhesus_macaque	0.384491
32	09:14:04	human	0.384769
32	09:14:18	blank	0.384931
23	09:14:58	human	0.385394
13	09:15:18	nilgai	0.385625
30	09:15:28	blank	0.385741
10	09:16:10	nilgai	0.386227
32	09:17:06	human	0.386875
23	09:17:44	blank	0.387315
9	09:18:20	blank	0.387731
22	09:19:52	human	0.388796
22	09:20:12	blank	0.389028
15	09:20:34	human	0.389282
3	09:21:02	blank	0.389606
14	09:21:26	rhesus_macaque	0.389884
31	09:22:08	chousingha	0.39037
23	09:22:28	blank	0.390602
23	09:22:38	human	0.390718
30	09:22:38	bird	0.390718
14	09:22:58	wolf	0.390949
8	09:24:56	blank	0.392315
13	09:25:02	rhesus_macaque	0.392384
9	09:25:14	blank	0.392523
19	09:25:16	blank	0.392546
9	09:25:28	langur	0.392685
23	09:26:16	blank	0.393241
3	09:26:36	blank	0.393472
13	09:27:24	rhesus_macaque	0.394028
7	09:27:42	langur	0.394236
30	09:28:34	rhesus_macaque	0.394838
3	09:28:54	blank	0.395069
14	09:29:06	nilgai	0.395208
28	09:29:20	nilgai	0.39537
28	09:29:24	blank	0.395417
23	09:29:26	human	0.39544
30	09:30:00	blank	0.395833
3	09:31:48	blank	0.397083
30	09:31:50	bird	0.397106
19	09:32:18	chousingha	0.397431
19	09:32:28	blank	0.397546
13	09:32:36	rhesus_macaque	0.397639
21	09:32:40	nilgai	0.397685
23	09:32:54	blank	0.397847
9	09:33:06	langur	0.397986
9	09:33:12	blank	0.398056
37	09:34:22	nilgai	0.398866
17	09:34:26	wild_boar	0.398912
17	09:34:32	blank	0.398981
21	09:35:38	nilgai	0.399745
21	09:35:52	blank	0.399907
9	09:37:18	blank	0.400903
9	09:37:20	langur	0.400926
13	09:37:20	rhesus_macaque	0.400926
23	09:37:34	blank	0.401088
23	09:37:52	human	0.401296
15	09:38:10	livestock	0.401505
7	09:38:26	blank	0.40169
37	09:38:26	nilgai	0.40169
15	09:39:34	stray_dog	0.402477
14	09:40:42	nilgai	0.403264
7	09:41:12	langur	0.403611
23	09:41:50	blank	0.404051
3	09:42:08	blank	0.404259
4	09:43:16	chousingha	0.405046
13	09:43:40	chousingha	0.405324
18	09:43:40	blank	0.405324
32	09:43:40	nilgai	0.405324
19	09:44:36	blank	0.405972
13	09:44:40	bird	0.406019
14	09:45:06	human	0.406319
18	09:45:40	human	0.406713
18	09:45:44	blank	0.406759
23	09:46:26	blank	0.407245
13	09:46:50	bird	0.407523
31	09:47:18	blank	0.407847
14	09:48:02	blank	0.408356
14	09:48:16	human	0.408519
23	09:49:26	blank	0.409329
15	09:49:32	stray_dog	0.409398
3	09:49:56	blank	0.409676
32	09:50:10	human	0.409838
8	09:50:38	blank	0.410162
23	09:52:10	human	0.411227
23	09:52:38	blank	0.411551
27	09:52:50	stray_dog	0.41169
14	09:53:40	blank	0.412269
27	09:54:16	human	0.412685
24	09:54:54	livestock	0.413125
37	09:54:58	nilgai	0.413171
23	09:55:20	human	0.413426
15	09:57:18	livestock	0.414792
37	09:57:28	nilgai	0.414907
30	09:58:32	jungle_fowl	0.415648
3	09:58:44	blank	0.415787
14	09:58:54	blank	0.415903
23	09:59:00	blank	0.415972
13	09:59:20	rhesus_macaque	0.416204
31	09:59:30	blank	0.416319
13	10:01:14	bird	0.417523
24	10:01:19	livestock	0.417581
19	10:01:48	blank	0.417917
13	10:01:54	rhesus_macaque	0.417986
23	10:02:40	blank	0.418519
6	10:02:54	wild_boar	0.418681
32	10:03:06	human	0.418819
15	10:05:10	livestock	0.420255
14	10:06:00	blank	0.420833
32	10:06:00	human	0.420833
32	10:06:18	livestock	0.421042
19	10:06:26	blank	0.421134
18	10:08:06	blank	0.422292
5	10:08:48	wild_boar	0.422778
5	10:08:52	blank	0.422824
13	10:09:00	bird	0.422917
15	10:10:08	livestock	0.423704
13	10:10:16	blank	0.423796
13	10:11:18	bird	0.424514
23	10:11:24	blank	0.424583
22	10:11:52	blank	0.424907
19	10:15:00	blank	0.427083
33	10:15:14	blank	0.427245
23	10:15:24	blank	0.427361
8	10:15:56	blank	0.427731
30	10:16:06	nilgai	0.427847
11	10:16:13	blank	0.427928
33	10:16:44	livestock	0.428287
31	10:17:12	blank	0.428611
33	10:17:16	blank	0.428657
23	10:17:50	human	0.429051
19	10:19:16	blank	0.430046
24	10:19:27	livestock	0.430174
31	10:20:10	blank	0.430671
1	10:20:30	nilgai	0.430903
1	10:20:38	blank	0.430995
14	10:21:26	blank	0.431551
13	10:21:50	bird	0.431829
15	10:22:48	livestock	0.4325
36	10:23:04	blank	0.432685
12	10:23:20	human	0.43287
23	10:23:26	human	0.43294
19	10:23:36	blank	0.433056
13	10:23:46	blank	0.433171
30	10:25:56	blank	0.434676
31	10:25:56	blank	0.434676
13	10:25:58	blank	0.434699
32	10:26:48	human	0.435278
23	10:27:28	blank	0.435741
13	10:28:00	bird	0.436111
14	10:28:06	blank	0.436181
19	10:29:34	blank	0.437199
32	10:30:24	blank	0.437778
14	10:33:04	blank	0.43963
23	10:33:08	blank	0.439676
2	10:34:24	blank	0.440556
19	10:34:50	blank	0.440856
15	10:35:04	livestock	0.441019
14	10:35:20	blank	0.441204
5	10:35:34	human	0.441366
18	10:35:46	blank	0.441505
27	10:36:52	blank	0.442269
3	10:37:00	blank	0.442361
19	10:37:10	blank	0.442477
32	10:37:16	human	0.442546
32	10:37:18	blank	0.442569
11	10:37:29	blank	0.442697
7	10:37:36	rhesus_macaque	0.442778
10	10:37:49	chousingha	0.442928
23	10:38:06	blank	0.443125
23	10:38:22	human	0.44331
14	10:38:46	blank	0.443588
13	10:39:24	nilgai	0.444028
18	10:40:04	blank	0.444491
5	10:40:12	livestock	0.444583
26	10:40:14	human	0.444606
22	10:40:58	livestock	0.445116
24	10:41:32	livestock	0.445509
2	10:41:56	blank	0.445787
14	10:42:20	blank	0.446065
5	10:42:24	human	0.446111
10	10:42:34	wild_boar	0.446227
31	10:42:48	livestock	0.446389
5	10:42:56	blank	0.446481
19	10:43:58	blank	0.447199
30	10:44:10	rhesus_macaque	0.447338
7	10:44:12	rhesus_macaque	0.447361
14	10:44:46	blank	0.447755
7	10:44:50	blank	0.447801
5	10:46:08	rhesus_macaque	0.448704
13	10:46:14	blank	0.448773
8	10:46:34	nilgai	0.449005
8	10:46:40	blank	0.449074
15	10:46:48	livestock	0.449167
2	10:46:54	human	0.449236
27	10:47:06	human	0.449375
23	10:47:12	blank	0.449444
27	10:47:14	blank	0.449468
18	10:48:00	blank	0.45
32	10:48:00	blank	0.45
23	10:48:42	human	0.450486
19	10:48:58	blank	0.450671
8	10:49:28	human	0.451019
7	10:50:10	blank	0.451505
18	10:51:36	blank	0.4525
31	10:51:42	blank	0.452569
32	10:51:48	human	0.452639
32	10:51:48	livestock	0.452639
19	10:51:52	blank	0.452685
10	10:52:08	wild_boar	0.45287
2	10:53:34	blank	0.453866
19	10:53:52	blank	0.454074
3	10:54:16	human	0.454352
8	10:55:20	human	0.455093
18	10:56:00	blank	0.455556
23	10:56:34	blank	0.455949
8	10:56:36	livestock	0.455972
2	10:56:48	blank	0.456111
13	10:57:04	rhesus_macaque	0.456296
30	10:57:28	rhesus_macaque	0.456574
10	10:57:44	wild_boar	0.456759
15	10:58:04	livestock	0.456991
34	10:58:44	blank	0.457454
8	10:59:08	blank	0.457731
21	11:00:00	rhesus_macaque	0.458333
31	11:00:08	blank	0.458426
29	11:00:57	human	0.458993
23	11:01:00	blank	0.459028
34	11:01:28	blank	0.459352
2	11:02:18	blank	0.459931
1	11:02:32	nilgai	0.460093
13	11:02:32	blank	0.460093
22	11:02:42	human	0.460208
22	11:02:44	blank	0.460231
23	11:02:58	human	0.460394
21	11:03:00	rhesus_macaque	0.460417
13	11:03:38	rhesus_macaque	0.460856
30	11:04:32	rhesus_macaque	0.461481
14	11:05:14	human	0.461968
28	11:05:28	human	0.46213
27	11:05:42	nilgai	0.462292
28	11:05:42	blank	0.462292
34	11:05:56	blank	0.462454
33	11:06:20	livestock	0.462731
9	11:06:46	blank	0.463032
32	11:07:06	human	0.463264
32	11:07:10	blank	0.46331
33	11:07:16	langur	0.46338
18	11:07:20	blank	0.463426
2	11:07:38	blank	0.463634
30	11:08:20	rhesus_macaque	0.46412
2	11:08:30	human	0.464236
23	11:08:32	blank	0.464259
13	11:08:44	blank	0.464398
30	11:08:44	human	0.464398
16	11:09:18	blank	0.464792
35	11:09:22	blank	0.464838
33	11:09:34	human	0.464977
33	11:09:38	blank	0.465023
18	11:10:04	human	0.465324
13	11:10:22	rhesus_macaque	0.465532
7	11:10:34	human	0.465671
34	11:10:36	blank	0.465694
13	11:10:44	blank	0.465787
1	11:10:48	rhesus_macaque	0.465833
30	11:10:48	blank	0.465833
2	11:10:58	blank	0.465949
22	11:11:14	human	0.466134
24	11:11:49	human	0.466539
24	11:11:58	blank	0.466644
30	11:12:18	human	0.466875
28	11:12:24	human	0.466944
8	11:12:34	human	0.46706
28	11:12:44	blank	0.467176
3	11:13:14	human	0.467523
32	11:13:22	langur	0.467616
32	11:13:24	blank	0.467639
34	11:13:32	blank	0.467731
7	11:13:58	blank	0.468032
22	11:14:22	livestock	0.46831
32	11:14:48	human	0.468611
30	11:15:08	blank	0.468843
33	11:15:22	human	0.469005
7	11:15:40	nilgai	0.469213
5	11:15:42	human	0.469236
23	11:16:16	human	0.46963
9	11:16:36	blank	0.469861
13	11:16:46	blank	0.469977
34	11:17:04	blank	0.470185
23	11:17:14	blank	0.470301
30	11:17:22	blank	0.470394
19	11:18:08	blank	0.470926
15	11:18:10	human	0.470949
16	11:18:10	blank	0.470949
2	11:18:16	blank	0.471019
33	11:18:22	livestock	0.471088
30	11:18:50	human	0.471412
30	11:18:52	rhesus_macaque	0.471435
7	11:19:06	blank	0.471597
14	11:19:18	human	0.471736
13	11:19:36	blank	0.471944
23	11:20:16	human	0.472407
31	11:20:18	human	0.472431
5	11:20:36	livestock	0.472639
8	11:20:46	livestock	0.472755
32	11:20:56	blank	0.47287
31	11:21:06	blank	0.472986
35	11:21:18	human	0.473125
23	11:21:36	livestock	0.473333
8	11:21:44	nilgai	0.473426
1	11:21:50	nilgai	0.473495
1	11:21:50	wild_boar	0.473495
9	11:21:58	blank	0.473588
13	11:22:04	blank	0.473657
28	11:22:06	human	0.473681
16	11:22:12	blank	0.47375
7	11:22:22	human	0.473866
14	11:22:30	blank	0.473958
23	11:23:20	blank	0.474537
31	11:23:48	blank	0.474861
9	11:24:04	blank	0.475046
16	11:24:16	blank	0.475185
30	11:24:24	rhesus_macaque	0.475278
23	11:24:52	human	0.475602
10	11:24:53	nilgai	0.475613
34	11:24:58	blank	0.475671
22	11:25:14	human	0.475856
30	11:25:24	blank	0.475972
5	11:25:30	livestock	0.476042
8	11:25:38	blank	0.476134
31	11:25:48	human	0.47625
31	11:25:52	blank	0.476296
3	11:26:04	human	0.476435
7	11:26:28	human	0.476713
23	11:26:28	blank	0.476713
3	11:26:32	blank	0.476759
7	11:26:38	nilgai	0.476829
9	11:26:48	blank	0.476944
13	11:27:34	blank	0.477477
2	11:27:44	blank	0.477593
30	11:27:48	ruddy_mongoose	0.477639
22	11:28:14	human	0.47794
16	11:28:16	blank	0.477963
5	11:28:30	livestock	0.478125
8	11:28:40	nilgai	0.478241
22	11:28:48	livestock	0.478333
30	11:29:24	human	0.47875
8	11:29:28	chousingha	0.478796
23	11:29:38	human	0.478912
8	11:29:50	blank	0.479051
30	11:29:50	blank	0.479051
36	11:30:18	livestock	0.479375
18	11:30:22	livestock	0.479421
24	11:31:28	livestock	0.480185
8	11:31:36	human	0.480278
15	11:31:36	livestock	0.480278
3	11:31:40	human	0.480324
13	11:31:48	blank	0.480417
36	11:32:32	livestock	0.480926
2	11:32:36	blank	0.480972
30	11:32:54	blank	0.481181
23	11:33:30	human	0.481597
9	11:33:42	blank	0.481736
18	11:33:46	human	0.481782
8	11:33:52	chousingha	0.481852
5	11:34:04	human	0.481991
28	11:34:16	human	0.48213
5	11:34:18	livestock	0.482153
5	11:34:20	blank	0.482176
13	11:34:40	blank	0.482407
7	11:34:42	blank	0.482431
37	11:35:14	blank	0.482801
2	11:35:38	human	0.483079
2	11:35:52	blank	0.483241
33	11:36:12	livestock	0.483472
6	11:36:14	blank	0.483495
22	11:36:24	livestock	0.483611
30	11:36:32	blank	0.483704
13	11:36:58	bird	0.484005
24	11:37:05	livestock	0.484086
16	11:37:26	blank	0.484329
3	11:37:28	blank	0.484352
8	11:37:46	chousingha	0.48456
35	11:38:20	blank	0.484954
23	11:38:22	blank	0.484977
9	11:39:16	blank	0.485602
5	11:39:32	human	0.485787
2	11:40:04	human	0.486157
33	11:40:10	blank	0.486227
32	11:40:14	human	0.486273
24	11:40:23	human	0.486377
8	11:40:24	blank	0.486389
16	11:40:26	blank	0.486412
14	11:40:34	blank	0.486505
3	11:40:40	blank	0.486574
22	11:40:40	human	0.486574
13	11:40:48	blank	0.486667
30	11:41:32	chousingha	0.487176
9	11:42:00	blank	0.4875
23	11:42:22	human	0.487755
32	11:42:46	blank	0.488032
11	11:43:33	human	0.488576
15	11:43:38	livestock	0.488634
18	11:43:50	human	0.488773
32	11:44:22	human	0.489144
2	11:44:32	blank	0.489259
30	11:44:54	blank	0.489514
16	11:45:04	blank	0.48963
22	11:45:08	livestock	0.489676
5	11:45:12	livestock	0.489722
37	11:45:24	blank	0.489861
2	11:46:04	human	0.490324
13	11:46:10	blank	0.490394
33	11:46:10	human	0.490394
33	11:46:32	blank	0.490648
17	11:46:42	blank	0.490764
31	11:46:54	blank	0.490903
11	11:46:58	stray_dog	0.490949
16	11:47:12	blank	0.491111
9	11:47:22	nilgai	0.491227
22	11:48:38	livestock	0.492106
2	11:48:46	blank	0.492199
9	11:48:46	blank	0.492199
37	11:48:52	wild_boar	0.492269
22	11:49:04	blank	0.492407
14	11:49:14	blank	0.492523
16	11:49:24	blank	0.492639
8	11:49:36	human	0.492778
33	11:49:42	blank	0.492847
13	11:50:30	blank	0.493403
7	11:50:34	nilgai	0.493449
31	11:50:42	livestock	0.493542
8	11:50:46	blank	0.493588
7	11:50:50	human	0.493634
2	11:51:26	blank	0.494051
5	11:52:32	livestock	0.494815
18	11:53:16	human	0.495324
13	11:53:48	blank	0.495694
32	11:53:56	human	0.495787
2	11:54:08	blank	0.495926
31	11:54:34	blank	0.496227
16	11:54:50	blank	0.496412
32	11:55:58	blank	0.497199
15	11:56:22	human	0.497477
13	11:56:54	blank	0.497847
28	11:57:02	nilgai	0.49794
16	11:57:22	blank	0.498171
1	11:58:06	wild_boar	0.498681
1	11:58:14	blank	0.498773
31	11:58:14	human	0.498773
32	11:58:20	blank	0.498843
9	11:58:22	blank	0.498866
33	11:58:28	blank	0.498935
4	11:58:42	human	0.499097
32	11:58:42	human	0.499097
20	11:58:58	blank	0.499282
23	11:59:22	human	0.49956
5	11:59:36	livestock	0.499722
34	12:00:02	human	0.500023
3	12:00:30	human	0.500347
3	12:00:44	blank	0.500509
36	12:00:44	nilgai	0.500509
2	12:00:48	blank	0.500556
8	12:01:14	blank	0.500856
9	12:02:10	blank	0.501505
13	12:02:22	blank	0.501644
22	12:02:30	human	0.501736
31	12:02:34	blank	0.501782
33	12:02:34	blank	0.501782
13	12:02:36	human	0.501806
32	12:02:52	blank	0.501991
30	12:02:58	blank	0.50206
34	12:03:08	human	0.502176
35	12:03:46	human	0.502616
8	12:03:50	blank	0.502662
35	12:03:54	blank	0.502708
16	12:04:10	blank	0.502894
23	12:04:26	human	0.503079
31	12:05:30	blank	0.503819
16	12:05:44	human	0.503981
8	12:05:52	blank	0.504074
35	12:05:56	blank	0.50412
32	12:06:44	human	0.504676
17	12:06:50	human	0.504745
17	12:07:04	blank	0.504907
24	12:07:20	livestock	0.505093
10	12:07:31	livestock	0.50522
20	12:07:36	blank	0.505278
31	12:08:04	blank	0.505602
22	12:08:08	livestock	0.505648
24	12:08:11	blank	0.505683
23	12:08:20	human	0.505787
2	12:08:40	blank	0.506019
6	12:08:52	human	0.506157
32	12:09:20	blank	0.506481
32	12:10:40	human	0.507407
2	12:10:48	blank	0.5075
9	12:10:52	blank	0.507546
13	12:11:00	blank	0.507639
8	12:11:12	blank	0.507778
23	12:11:30	human	0.507986
36	12:11:54	livestock	0.508264
33	12:12:04	blank	0.50838
5	12:12:30	livestock	0.508681
28	12:12:42	human	0.508819
22	12:12:44	stray_dog	0.508843
6	12:12:52	chousingha	0.508935
8	12:13:24	blank	0.509306
6	12:13:26	blank	0.509329
7	12:13:30	human	0.509375
32	12:13:42	blank	0.509514
13	12:13:58	blank	0.509699
10	12:14:11	blank	0.50985
32	12:14:12	human	0.509861
16	12:14:14	human	0.509884
16	12:14:18	blank	0.509931
32	12:14:30	langur	0.510069
33	12:14:30	langur	0.510069
3	12:14:44	bird	0.510231
29	12:14:50	human	0.510301
37	12:15:46	human	0.510949
37	12:15:48	blank	0.510972
23	12:16:30	human	0.511458
10	12:16:31	blank	0.51147
2	12:16:36	nilgai	0.511528
16	12:16:38	human	0.511551
2	12:16:42	blank	0.511597
30	12:17:20	blank	0.512037
30	12:17:24	human	0.512083
32	12:17:28	blank	0.51213
34	12:17:34	langur	0.512199
20	12:18:12	blank	0.512639
18	12:18:26	nilgai	0.512801
32	12:19:02	human	0.513218
32	12:19:04	livestock	0.513241
9	12:19:12	blank	0.513333
8	12:20:12	human	0.514028
3	12:20:22	livestock	0.514144
23	12:20:54	livestock	0.514514
3	12:21:12	blank	0.514722
23	12:21:28	human	0.514907
37	12:21:32	human	0.514954
8	12:21:42	blank	0.515069
3	12:21:46	human	0.515116
13	12:21:50	blank	0.515162
17	12:21:50	nilgai	0.515162
32	12:22:08	human	0.51537
18	12:22:52	nilgai	0.51588
37	12:23:12	blank	0.516111
22	12:23:40	livestock	0.516435
3	12:24:00	human	0.516667
6	12:24:04	human	0.516713
26	12:24:26	livestock	0.516968
16	12:24:54	blank	0.517292
36	12:25:24	livestock	0.517639
32	12:25:32	blank	0.517731
23	12:26:22	human	0.51831
9	12:26:38	nilgai	0.518495
33	12:26:42	blank	0.518542
1	12:26:50	blank	0.518634
13	12:26:54	langur	0.518681
6	12:27:20	human	0.518981
13	12:27:28	blank	0.519074
24	12:27:49	blank	0.519317
24	12:28:00	human	0.519444
8	12:28:12	blank	0.519583
13	12:28:18	bird	0.519653
36	12:28:22	human	0.519699
36	12:28:26	blank	0.519745
22	12:28:42	human	0.519931
1	12:29:08	blank	0.520231
8	12:29:08	livestock	0.520231
12	12:29:08	human	0.520231
6	12:29:18	livestock	0.520347
8	12:29:58	human	0.52081
9	12:30:32	blank	0.521204
23	12:30:36	human	0.52125
13	12:30:58	blank	0.521505
20	12:31:22	blank	0.521782
36	12:31:24	human	0.521806
3	12:31:28	blank	0.521852
8	12:31:30	blank	0.521875
22	12:31:32	livestock	0.521898
36	12:31:34	blank	0.521921
15	12:31:40	stray_dog	0.521991
27	12:31:54	blank	0.522153
16	12:32:34	blank	0.522616
3	12:32:50	human	0.522801
15	12:33:44	stray_dog	0.523426
32	12:34:06	human	0.523681
32	12:34:10	blank	0.523727
33	12:34:24	blank	0.523889
34	12:34:24	human	0.523889
23	12:34:54	human	0.524236
27	12:35:02	human	0.524329
22	12:35:06	livestock	0.524375
27	12:35:14	blank	0.524468
36	12:35:38	human	0.524745
36	12:35:44	blank	0.524815
13	12:35:54	blank	0.524931
18	12:36:10	livestock	0.525116
32	12:36:16	livestock	0.525185
8	12:36:30	blank	0.525347
33	12:36:48	human	0.525556
32	12:36:54	human	0.525625
13	12:37:06	bird	0.525764
16	12:37:12	blank	0.525833
1	12:37:24	blank	0.525972
12	12:37:25	human	0.525984
13	12:38:14	blank	0.526551
28	12:38:16	livestock	0.526574
31	12:38:36	blank	0.526806
32	12:38:42	blank	0.526875
17	12:38:48	blank	0.526944
3	12:39:06	human	0.527153
9	12:39:14	blank	0.527245
8	12:39:24	livestock	0.527361
24	12:39:31	blank	0.527442
13	12:39:40	snake	0.527546
13	12:39:46	bird	0.527616
33	12:39:46	blank	0.527616
10	12:40:03	blank	0.527813
22	12:40:24	human	0.528056
9	12:40:40	human	0.528241
35	12:40:50	blank	0.528356
35	12:40:54	human	0.528403
1	12:41:22	blank	0.528727
8	12:41:56	blank	0.52912
3	12:42:24	blank	0.529444
2	12:43:30	blank	0.530208
6	12:43:32	human	0.530231
17	12:43:34	blank	0.530255
6	12:43:36	blank	0.530278
13	12:43:42	blank	0.530347
1	12:44:18	blank	0.530764
6	12:44:42	livestock	0.531042
3	12:45:00	blank	0.53125
33	12:45:06	blank	0.531319
24	12:45:14	blank	0.531412
1	12:45:40	nilgai	0.531713
1	12:45:44	wild_boar	0.531759
12	12:45:44	livestock	0.531759
31	12:45:58	blank	0.531921
22	12:46:08	livestock	0.532037
9	12:46:20	blank	0.532176
21	12:46:20	blank	0.532176
8	12:46:44	livestock	0.532454
37	12:47:04	human	0.532685
37	12:47:08	blank	0.532731
32	12:47:14	human	0.532801
1	12:47:44	rhesus_macaque	0.533148
33	12:48:04	blank	0.53338
23	12:48:30	human	0.533681
1	12:48:42	blank	0.533819
12	12:48:47	livestock	0.533877
31	12:49:00	blank	0.534028
10	12:49:08	human	0.53412
17	12:49:16	human	0.534213
17	12:49:22	blank	0.534282
32	12:50:00	human	0.534722
14	12:50:02	human	0.534745
32	12:50:02	blank	0.534745
16	12:50:18	blank	0.534931
37	12:50:58	human	0.535394
22	12:51:06	stray_dog	0.535486
13	12:51:16	blank	0.535602
6	12:51:38	livestock	0.535856
21	12:51:46	blank	0.535949
9	12:51:48	human	0.535972
5	12:52:16	livestock	0.536296
21	12:52:34	human	0.536505
34	12:52:38	livestock	0.536551
5	12:52:44	stray_dog	0.53662
9	12:52:44	blank	0.53662
20	12:52:52	blank	0.536713
36	12:52:52	livestock	0.536713
34	12:52:58	human	0.536782
8	12:53:28	blank	0.53713
37	12:53:34	blank	0.537199
22	12:53:36	human	0.537222
10	12:53:42	human	0.537292
32	12:54:14	blank	0.537662
13	12:55:02	blank	0.538218
17	12:55:08	human	0.538287
17	12:55:14	blank	0.538356
6	12:55:18	human	0.538403
29	12:55:26	human	0.538495
1	12:55:30	blank	0.538542
3	12:55:30	livestock	0.538542
28	12:55:54	human	0.538819
3	12:56:06	blank	0.538958
2	12:57:10	human	0.539699
16	12:57:12	blank	0.539722
33	12:57:12	human	0.539722
2	12:57:20	livestock	0.539815
22	12:57:22	livestock	0.539838
3	12:57:30	human	0.539931
32	12:57:52	human	0.540185
32	12:58:04	blank	0.540324
21	12:58:32	blank	0.540648
19	12:58:44	blank	0.540787
31	12:58:54	blank	0.540903
10	12:59:13	human	0.541123
33	13:00:22	blank	0.541921
5	13:00:24	livestock	0.541944
22	13:00:30	human	0.542014
10	13:00:46	livestock	0.542199
23	13:00:46	human	0.542199
21	13:01:04	blank	0.542407
18	13:01:08	chousingha	0.542454
3	13:01:24	livestock	0.542639
2	13:01:42	blank	0.542847
13	13:01:56	blank	0.543009
21	13:02:24	chousingha	0.543333
24	13:02:41	blank	0.54353
18	13:02:46	livestock	0.543588
1	13:03:12	rhesus_macaque	0.543889
36	13:03:14	human	0.543912
3	13:03:22	human	0.544005
9	13:03:40	blank	0.544213
32	13:03:42	blank	0.544236
8	13:03:46	blank	0.544282
13	13:03:48	bird	0.544306
8	13:03:50	nilgai	0.544329
8	13:04:30	livestock	0.544792
31	13:04:52	blank	0.545046
3	13:04:56	livestock	0.545093
3	13:05:08	blank	0.545231
7	13:05:36	blank	0.545556
8	13:05:46	human	0.545671
33	13:05:54	human	0.545764
33	13:06:00	blank	0.545833
30	13:06:10	blank	0.545949
19	13:06:32	blank	0.546204
13	13:06:34	bird	0.546227
8	13:07:02	livestock	0.546551
22	13:07:24	human	0.546806
13	13:07:30	blank	0.546875
9	13:07:44	blank	0.547037
21	13:07:56	blank	0.547176
32	13:08:18	blank	0.547431
22	13:08:20	livestock	0.547454
36	13:08:20	human	0.547454
13	13:08:42	bird	0.547708
8	13:08:46	human	0.547755
1	13:09:16	blank	0.548102
27	13:09:44	blank	0.548426
21	13:09:54	human	0.548542
5	13:09:58	livestock	0.548588
36	13:09:58	livestock	0.548588
33	13:10:00	blank	0.548611
15	13:10:10	human	0.548727
5	13:10:44	human	0.54912
23	13:10:44	human	0.54912
9	13:11:06	blank	0.549375
31	13:11:06	blank	0.549375
36	13:11:22	blank	0.54956
13	13:11:24	bird	0.549583
13	13:11:24	snake	0.549583
16	13:11:24	blank	0.549583
22	13:11:26	human	0.549606
18	13:11:40	blank	0.549769
13	13:11:42	blank	0.549792
28	13:12:06	human	0.550069
19	13:12:58	blank	0.550671
27	13:13:10	blank	0.55081
32	13:13:56	blank	0.551343
15	13:14:06	stray_dog	0.551458
23	13:14:10	human	0.551505
37	13:14:24	blank	0.551667
8	13:14:34	blank	0.551782
31	13:15:00	blank	0.552083
35	13:15:02	human	0.552106
36	13:15:08	livestock	0.552176
36	13:15:34	human	0.552477
7	13:15:36	blank	0.5525
2	13:16:18	livestock	0.552986
2	13:16:20	human	0.553009
3	13:16:38	livestock	0.553218
14	13:16:46	human	0.55331
27	13:16:58	human	0.553449
27	13:17:06	stray_dog	0.553542
12	13:17:12	blank	0.553611
8	13:17:22	blank	0.553727
35	13:17:48	human	0.554028
13	13:17:56	human	0.55412
35	13:17:58	blank	0.554144
1	13:18:02	rhesus_macaque	0.55419
7	13:18:28	human	0.554491
30	13:18:32	blank	0.554537
3	13:18:48	human	0.554722
4	13:18:48	human	0.554722
31	13:18:48	blank	0.554722
16	13:18:52	blank	0.554769
4	13:19:00	blank	0.554861
20	13:19:38	blank	0.555301
22	13:20:16	human	0.555741
2	13:20:20	human	0.555787
32	13:20:34	blank	0.555949
32	13:20:38	human	0.555995
1	13:20:58	blank	0.556227
33	13:21:38	blank	0.55669
13	13:21:50	nilgai	0.556829
36	13:22:42	livestock	0.557431
4	13:22:48	blank	0.5575
4	13:22:48	chousingha	0.5575
4	13:22:48	human	0.5575
1	13:23:48	blank	0.558194
3	13:23:48	blank	0.558194
12	13:23:57	human	0.558299
13	13:24:08	bird	0.558426
32	13:24:16	human	0.558519
32	13:24:16	livestock	0.558519
8	13:24:18	livestock	0.558542
8	13:24:22	blank	0.558588
13	13:24:22	nilgai	0.558588
20	13:24:50	blank	0.558912
31	13:24:50	blank	0.558912
23	13:25:08	human	0.55912
9	13:25:14	blank	0.55919
22	13:25:46	livestock	0.55956
13	13:25:48	blank	0.559583
21	13:25:48	blank	0.559583
36	13:25:52	blank	0.55963
21	13:25:58	human	0.559699
32	13:26:32	blank	0.560093
32	13:26:32	human	0.560093
14	13:27:04	human	0.560463
1	13:27:24	wild_boar	0.560694
1	13:27:36	blank	0.560833
19	13:27:54	blank	0.561042
9	13:28:12	blank	0.56125
13	13:28:14	human	0.561273
18	13:28:24	blank	0.561389
18	13:28:52	chousingha	0.561713
3	13:29:02	human	0.561829
13	13:29:06	blank	0.561875
30	13:29:10	blank	0.561921
16	13:29:20	blank	0.562037
20	13:29:48	blank	0.562361
31	13:30:08	blank	0.562593
13	13:31:08	blank	0.563287
31	13:31:20	human	0.563426
23	13:31:42	human	0.563681
9	13:32:22	blank	0.564144
1	13:32:30	rhesus_macaque	0.564236
30	13:32:30	blank	0.564236
37	13:32:30	blank	0.564236
21	13:33:56	human	0.565231
31	13:33:56	blank	0.565231
34	13:34:00	livestock	0.565278
21	13:34:02	blank	0.565301
33	13:34:06	stray_dog	0.565347
30	13:34:28	bird	0.565602
27	13:34:34	blank	0.565671
8	13:34:44	blank	0.565787
36	13:34:44	livestock	0.565787
33	13:34:48	blank	0.565833
10	13:34:52	chousingha	0.56588
6	13:35:14	human	0.566134
3	13:35:32	blank	0.566343
37	13:35:36	human	0.566389
17	13:35:56	blank	0.56662
32	13:36:00	human	0.566667
32	13:36:04	blank	0.566713
7	13:36:06	blank	0.566736
13	13:36:08	blank	0.566759
20	13:36:28	blank	0.566991
3	13:36:46	human	0.567199
31	13:38:10	blank	0.568171
32	13:38:44	blank	0.568565
1	13:38:50	rhesus_macaque	0.568634
35	13:38:52	blank	0.568657
1	13:39:02	blank	0.568773
9	13:39:26	blank	0.569051
3	13:39:40	blank	0.569213
28	13:39:40	livestock	0.569213
13	13:39:46	blank	0.569282
36	13:40:08	livestock	0.569537
28	13:40:14	blank	0.569606
31	13:40:30	human	0.569792
15	13:40:36	livestock	0.569861
31	13:40:38	blank	0.569884
23	13:40:40	human	0.569907
20	13:42:18	blank	0.571042
33	13:42:20	blank	0.571065
30	13:42:28	blank	0.571157
22	13:42:56	livestock	0.571481
33	13:43:16	stray_dog	0.571713
8	13:43:36	human	0.571944
8	13:43:50	blank	0.572106
10	13:44:23	livestock	0.572488
7	13:44:24	blank	0.5725
20	13:44:24	blank	0.5725
32	13:44:56	human	0.57287
1	13:45:02	blank	0.57294
32	13:45:06	blank	0.572986
27	13:45:28	human	0.573241
27	13:45:32	blank	0.573287
16	13:45:34	human	0.57331
16	13:46:04	blank	0.573657
9	13:46:38	blank	0.574051
13	13:46:40	bird	0.574074
30	13:47:12	nilgai	0.574444
1	13:47:16	nilgai	0.574491
6	13:47:18	rhesus_macaque	0.574514
30	13:47:20	ruddy_mongoose	0.574537
3	13:47:28	livestock	0.57463
3	13:47:32	human	0.574676
18	13:47:50	blank	0.574884
18	13:48:16	human	0.575185
31	13:48:26	blank	0.575301
3	13:48:40	blank	0.575463
15	13:48:46	livestock	0.575532
20	13:48:54	blank	0.575625
19	13:48:58	blank	0.575671
33	13:49:08	blank	0.575787
9	13:49:12	blank	0.575833
1	13:49:18	rhesus_macaque	0.575903
1	13:49:20	blank	0.575926
18	13:49:44	livestock	0.576204
3	13:49:48	human	0.57625
5	13:49:50	human	0.576273
5	13:50:24	blank	0.576667
8	13:50:42	blank	0.576875
22	13:50:56	blank	0.577037
8	13:51:02	human	0.577106
31	13:51:08	blank	0.577176
5	13:51:34	livestock	0.577477
20	13:51:50	blank	0.577662
9	13:51:52	blank	0.577685
13	13:52:10	blank	0.577894
37	13:52:20	blank	0.578009
3	13:52:44	blank	0.578287
3	13:52:48	livestock	0.578333
23	13:52:48	human	0.578333
13	13:52:52	bird	0.57838
32	13:53:02	stray_dog	0.578495
16	13:53:30	blank	0.578819
6	13:54:52	livestock	0.579769
3	13:54:56	blank	0.579815
20	13:55:02	human	0.579884
1	13:55:38	nilgai	0.580301
20	13:56:00	blank	0.580556
7	13:56:16	blank	0.580741
32	13:56:16	blank	0.580741
18	13:56:28	blank	0.58088
23	13:56:42	human	0.581042
31	13:56:56	blank	0.581204
32	13:57:26	human	0.581551
13	13:58:10	blank	0.58206
13	13:58:18	bird	0.582153
1	13:58:28	blank	0.582269
3	13:58:46	blank	0.582477
5	13:58:46	livestock	0.582477
9	13:58:50	blank	0.582523
2	13:59:10	blank	0.582755
3	13:59:20	livestock	0.58287
22	13:59:58	livestock	0.58331
32	13:59:58	blank	0.58331
18	14:00:18	blank	0.583542
34	14:00:24	human	0.583611
7	14:00:44	blank	0.583843
3	14:01:10	rhesus_macaque	0.584144
20	14:01:18	blank	0.584236
13	14:02:26	blank	0.585023
32	14:02:26	human	0.585023
30	14:02:34	blank	0.585116
23	14:02:50	human	0.585301
5	14:02:58	livestock	0.585394
20	14:03:26	blank	0.585718
8	14:03:50	nilgai	0.585995
28	14:04:32	human	0.586481
20	14:04:58	livestock	0.586782
13	14:05:12	bird	0.586944
3	14:05:52	rhesus_macaque	0.587407
18	14:06:00	blank	0.5875
1	14:06:46	human	0.588032
1	14:06:48	blank	0.588056
15	14:06:48	human	0.588056
1	14:06:52	rhesus_macaque	0.588102
3	14:07:00	blank	0.588194
30	14:07:00	bird	0.588194
28	14:08:42	livestock	0.589375
20	14:08:46	blank	0.589421
22	14:08:46	livestock	0.589421
30	14:08:52	blank	0.589491
3	14:08:56	livestock	0.589537
3	14:09:02	blank	0.589606
19	14:09:22	rhesus_macaque	0.589838
31	14:09:30	blank	0.589931
18	14:09:50	blank	0.590162
7	14:09:58	blank	0.590255
13	14:10:08	bird	0.59037
9	14:10:30	blank	0.590625
19	14:10:48	human	0.590833
19	14:10:54	blank	0.590903
1	14:11:06	rhesus_macaque	0.591042
17	14:12:14	blank	0.591829
36	14:12:14	livestock	0.591829
6	14:12:20	human	0.591898
18	14:12:36	blank	0.592083
5	14:12:40	livestock	0.59213
33	14:13:46	human	0.592894
10	14:13:51	livestock	0.592951
32	14:13:54	blank	0.592986
9	14:13:56	blank	0.593009
14	14:14:24	human	0.593333
3	14:14:46	blank	0.593588
13	14:14:48	bird	0.593611
28	14:14:56	human	0.593704
23	14:15:06	human	0.593819
20	14:15:26	human	0.594051
32	14:16:02	human	0.594468
20	14:16:12	blank	0.594583
32	14:16:18	blank	0.594653
7	14:16:34	blank	0.594838
13	14:17:22	blank	0.595394
1	14:17:36	rhesus_macaque	0.595556
1	14:18:28	blank	0.596157
9	14:19:24	blank	0.596806
35	14:19:26	langur	0.596829
31	14:19:28	blank	0.596852
1	14:19:34	human	0.596921
30	14:19:46	blank	0.59706
30	14:19:52	human	0.59713
13	14:20:20	bird	0.597454
18	14:20:28	blank	0.597546
16	14:20:34	blank	0.597616
32	14:20:50	human	0.597801
10	14:20:53	livestock	0.597836
32	14:20:54	blank	0.597847
13	14:21:36	blank	0.598333
1	14:21:44	human	0.598426
22	14:21:58	livestock	0.598588
3	14:22:04	human	0.598657
15	14:22:54	livestock	0.599236
20	14:23:00	blank	0.599306
35	14:23:04	blank	0.599352
1	14:23:16	blank	0.599491
28	14:24:06	human	0.600069
9	14:24:20	blank	0.600231
31	14:24:38	blank	0.60044
5	14:24:40	livestock	0.600463
10	14:25:04	livestock	0.600741
16	14:25:12	livestock	0.600833
2	14:25:40	blank	0.601157
35	14:25:40	langur	0.601157
18	14:26:06	blank	0.601458
33	14:26:12	livestock	0.601528
8	14:26:30	nilgai	0.601736
28	14:26:36	livestock	0.601806
32	14:26:38	blank	0.601829
19	14:27:44	human	0.602593
2	14:28:00	blank	0.602778
35	14:28:24	langur	0.603056
16	14:28:52	livestock	0.60338
13	14:28:58	blank	0.603449
14	14:29:12	wolf	0.603611
15	14:29:50	rhesus_macaque	0.604051
31	14:30:14	blank	0.604329
3	14:30:22	human	0.604421
21	14:30:50	grey_mongoose	0.604745
30	14:30:50	ruddy_mongoose	0.604745
10	14:30:53	livestock	0.60478
28	14:31:06	livestock	0.604931
20	14:31:08	human	0.604954
20	14:31:22	blank	0.605116
35	14:31:36	blank	0.605278
9	14:32:04	blank	0.605602
2	14:33:18	blank	0.606458
13	14:33:30	blank	0.606597
13	14:33:50	bird	0.606829
19	14:33:52	human	0.606852
19	14:33:58	blank	0.606921
1	14:34:28	human	0.607269
1	14:34:40	wild_boar	0.607407
15	14:34:44	rhesus_macaque	0.607454
33	14:35:22	human	0.607894
24	14:35:37	human	0.608067
18	14:35:42	blank	0.608125
19	14:36:24	nilgai	0.608611
3	14:36:40	human	0.608796
23	14:36:42	stray_dog	0.608819
13	14:37:04	nilgai	0.609074
7	14:37:48	blank	0.609583
20	14:37:56	wild_boar	0.609676
19	14:39:44	blank	0.610926
15	14:40:08	rhesus_macaque	0.611204
31	14:40:14	blank	0.611273
5	14:41:06	livestock	0.611875
28	14:41:26	human	0.612106
20	14:42:30	blank	0.612847
8	14:42:38	nilgai	0.61294
1	14:42:40	rhesus_macaque	0.612963
19	14:42:46	nilgai	0.613032
13	14:43:06	blank	0.613264
3	14:43:28	human	0.613519
8	14:44:10	blank	0.614005
31	14:44:54	human	0.614514
31	14:45:06	blank	0.614653
22	14:45:24	blank	0.614861
32	14:46:04	human	0.615324
13	14:46:06	bird	0.615347
28	14:46:20	livestock	0.615509
16	14:46:48	nilgai	0.615833
23	14:47:02	human	0.615995
33	14:47:34	stray_dog	0.616366
13	14:48:38	bird	0.617106
15	14:48:44	livestock	0.617176
32	14:49:04	blank	0.617407
33	14:50:02	blank	0.618079
18	14:50:04	blank	0.618102
16	14:50:20	blank	0.618287
2	14:50:54	human	0.618681
3	14:50:56	human	0.618704
1	14:52:02	rhesus_macaque	0.619468
32	14:52:20	livestock	0.619676
32	14:52:30	human	0.619792
33	14:53:22	human	0.620394
33	14:53:26	livestock	0.62044
28	14:53:40	human	0.620602
13	14:53:54	human	0.620764
13	14:53:58	blank	0.62081
20	14:54:24	blank	0.621111
37	14:54:32	blank	0.621204
1	14:54:42	blank	0.621319
33	14:54:46	stray_dog	0.621366
3	14:55:30	human	0.621875
33	14:55:50	blank	0.622106
14	14:56:16	blank	0.622407
30	14:56:18	rhesus_macaque	0.622431
13	14:56:44	bird	0.622731
8	14:56:56	nilgai	0.62287
36	14:57:28	livestock	0.623241
33	14:57:34	livestock	0.62331
2	14:57:44	blank	0.623426
20	14:58:14	blank	0.623773
34	14:58:14	blank	0.623773
10	14:59:06	livestock	0.624375
1	14:59:56	rhesus_macaque	0.624954
33	15:00:34	human	0.625394
30	15:00:36	rhesus_macaque	0.625417
33	15:00:36	livestock	0.625417
34	15:00:38	blank	0.62544
3	15:01:30	livestock	0.626042
13	15:01:50	bird	0.626273
3	15:02:32	human	0.626759
14	15:03:00	blank	0.627083
3	15:03:02	blank	0.627106
33	15:03:20	blank	0.627315
1	15:03:24	rhesus_macaque	0.627361
30	15:03:36	rhesus_macaque	0.6275
23	15:03:48	stray_dog	0.627639
1	15:04:10	human	0.627894
1	15:04:18	blank	0.627986
3	15:04:32	livestock	0.628148
33	15:04:40	human	0.628241
8	15:04:42	nilgai	0.628264
33	15:04:42	livestock	0.628264
5	15:05:04	livestock	0.628519
13	15:05:36	blank	0.628889
8	15:06:52	nilgai	0.629769
9	15:07:28	nilgai	0.630185
31	15:07:30	human	0.630208
9	15:07:32	blank	0.630231
14	15:09:06	blank	0.631319
13	15:10:02	blank	0.631968
36	15:10:28	livestock	0.632269
19	15:10:56	human	0.632593
5	15:11:02	livestock	0.632662
14	15:11:26	blank	0.63294
32	15:11:38	stray_dog	0.633079
33	15:12:04	stray_dog	0.63338
3	15:12:26	human	0.633634
13	15:12:32	blank	0.633704
3	15:12:48	livestock	0.633889
3	15:12:58	blank	0.634005
16	15:13:14	blank	0.63419
35	15:13:20	livestock	0.634259
22	15:13:28	human	0.634352
1	15:13:30	rhesus_macaque	0.634375
33	15:13:58	livestock	0.634699
13	15:15:22	blank	0.635671
35	15:15:26	livestock	0.635718
14	15:16:26	blank	0.636412
34	15:17:18	blank	0.637014
14	15:17:34	human	0.637199
1	15:18:12	rhesus_macaque	0.637639
32	15:18:18	livestock	0.637708
33	15:18:58	livestock	0.638171
32	15:19:02	human	0.638218
3	15:19:04	human	0.638241
28	15:19:14	livestock	0.638356
3	15:19:28	blank	0.638519
5	15:20:04	livestock	0.638935
7	15:20:08	wild_boar	0.638981
13	15:20:20	bird	0.63912
34	15:20:48	blank	0.639444
10	15:21:02	blank	0.639606
1	15:21:24	human	0.639861
18	15:21:42	livestock	0.640069
14	15:22:20	blank	0.640509
18	15:22:24	blank	0.640556
13	15:22:54	bird	0.640903
13	15:22:54	blank	0.640903
1	15:23:02	rhesus_macaque	0.640995
36	15:23:10	livestock	0.641088
33	15:23:22	livestock	0.641227
36	15:24:38	blank	0.642106
5	15:25:16	livestock	0.642546
3	15:25:20	human	0.642593
23	15:25:38	human	0.642801
3	15:25:50	blank	0.64294
19	15:27:24	human	0.644028
19	15:27:34	livestock	0.644144
14	15:27:42	blank	0.644236
33	15:29:00	livestock	0.645139
33	15:29:04	blank	0.645185
15	15:29:14	stray_dog	0.645301
3	15:29:50	blank	0.645718
35	15:29:56	livestock	0.645787
18	15:31:06	human	0.646597
14	15:31:36	human	0.646944
36	15:31:50	livestock	0.647106
3	15:31:52	blank	0.64713
14	15:31:56	blank	0.647176
5	15:32:14	rhesus_macaque	0.647384
33	15:32:24	livestock	0.6475
[truncated: 786 more rows]
